# Supplementary material for: STAT3 is a genetic modifier of TGF-beta induced EMT in KRAS mutant pancreatic cancer
Source: eLife. 2024 Apr 4;13:RP92559. doi: 10.7554/eLife.92559 (PMC10994661; doi:10.7554/eLife.92559)
Supplement: Figure 1—source data 1. [file elife-92559-fig1-data1.zip]

Archive with 12 entries (11 files):
- Figure 1/
- __MACOSX/._Figure 1
- Figure 1/Figure 1-source data 1.pdf
- __MACOSX/Figure 1/._Figure 1-source data 1.pdf
- Figure 1/Figure 1-source data 2.pdf
- __MACOSX/Figure 1/._Figure 1-source data 2.pdf
- Figure 1/.DS_Store
- __MACOSX/Figure 1/._.DS_Store
- Figure 1/Figure 1- source data 3.pdf
- __MACOSX/Figure 1/._Figure 1- source data 3.pdf
- Figure 1/Figure 1- source data 4.pdf
- __MACOSX/Figure 1/._Figure 1- source data 4.pdf
