# Supplementary material for: STAT3 is a genetic modifier of TGF-beta induced EMT in KRAS mutant pancreatic cancer
Source: eLife. 2024 Apr 4;13:RP92559. doi: 10.7554/eLife.92559 (PMC10994661; doi:10.7554/eLife.92559)
Supplement: Figure 2—source data 1. [file elife-92559-fig2-data1.zip]

Archive with 8 entries (7 files):
- Figure 2/
- __MACOSX/._Figure 2
- Figure 2/.DS_Store
- __MACOSX/Figure 2/._.DS_Store
- Figure 2/Figure 2-source data 1.pdf
- __MACOSX/Figure 2/._Figure 2-source data 1.pdf
- Figure 2/Figure 2-source data 2.pdf
- __MACOSX/Figure 2/._Figure 2-source data 2.pdf
