# Supplementary material for: STAT3 is a genetic modifier of TGF-beta induced EMT in KRAS mutant pancreatic cancer
Source: eLife. 2024 Apr 4;13:RP92559. doi: 10.7554/eLife.92559 (PMC10994661; doi:10.7554/eLife.92559)
Supplement: Figure 2—figure supplement 1—source data 1. [file elife-92559-fig2-figsupp1-data1.zip]

Archive with 8 entries (7 files):
- Suppl Figure 2-source data/
- __MACOSX/._Suppl Figure 2-source data
- Suppl Figure 2-source data/.DS_Store
- __MACOSX/Suppl Figure 2-source data/._.DS_Store
- Suppl Figure 2-source data/Suppl Figure 2-source data 1.pdf
- __MACOSX/Suppl Figure 2-source data/._Suppl Figure 2-source data 1.pdf
- Suppl Figure 2-source data/Suppl Figure 2-source data 2.pdf
- __MACOSX/Suppl Figure 2-source data/._Suppl Figure 2-source data 2.pdf
